# Supplementary material for: Circulating small extracellular vesicle RNA profiling for the detection of T1a stage colorectal cancer and precancerous advanced adenoma
Source: eLife. 2024 Aug 9;12:RP88675. doi: 10.7554/eLife.88675 (PMC11315448; doi:10.7554/eLife.88675)
Supplement: Figure 2—source data 2. [file elife-88675-fig2-data2.zip]

Archive with 1 entries (1 files):
- Figure 2-source data2.tif
